# Supplementary material for: JAK1/2 inhibitor ruxolitinib reduces aggregates in cardiac proteinopathy
Source: EMBO Mol Med. 2026 Mar 31;18(5):1836–65. doi: 10.1038/s44321-026-00411-x (PMC13179346; doi:10.1038/s44321-026-00411-x)
Supplement: Supplementary file 1 — Table EV1 [file 44321_2026_411_MOESM1_ESM.xlsx]

## Sheet: Tabelle1
Table EV1. RNA counts from RNA sequencing of JAK-STAT family members in NRVMs and hiPSC-CMs. Mean RNA counts of Mybpc3, Ryr2, Akt1, Mapk1 and Mapk3 are depicted as expression reference values (FPKM – fragments per kilobase million; RPKM – reads per kilobase million). High and low expression values within a family are depicted in blue and red shades, respectively.
	RNA ID	NRVMs	HiPSC-CMs
		FPKM	RPKM
	Jak1/JAK1	37	3713
	Jak2/JAK2	15	610
	Jak3/JAK3	9	23
	Tyk2/TYK2	5	1778
	Stat1/STAT1	26	4009
	Stat2/STAT2	17	3025
	Stat3/STAT3	72	5452
	Stat4/STAT4	0	210
	Stat5a/STAT5A	2	112
	Stat5b/STAT5B	7	854
	Stat6/STAT6	14	1830
	Mybpc3/MYBPC3	254	41649
	Ryr2/RYR2	25	5822
	Akt1/AKT1	93	4016
	Mapk1/MAPK1	49	5289
	Mapk3/MAPK3	45	531
