# Supplementary material for: JAK1/2 inhibitor ruxolitinib reduces aggregates in cardiac proteinopathy
Source: EMBO Mol Med. 2026 Mar 31;18(5):1836–65. doi: 10.1038/s44321-026-00411-x (PMC13179346; doi:10.1038/s44321-026-00411-x)
Supplement: Supplementary file 2 — Table EV2 [file 44321_2026_411_MOESM2_ESM.xlsx]

## Sheet: Tabelle1
Table EV2. Jak1 knockdown results in higher expression levels of important muscle E3 ligases. NRVMs were transfected with 100 nM siRNA targeting Jak1 or scramble siRNA (scr) and extracted RNA was subjected to paired-end RNA sequencing. Fragments per kilobase million (FPKM), log2 ratio, P-value and fold change (FC) are listed. False discovery rate correction was used. Significantly regulated E3 li…
	ID	Full name	Primary function	Known connection to CRYAB?	Scr FPKM mean	siJak1 FPKM mean	Log2 ratio	P-value	FC
	Asb2	Ankyrin repeat and SOCS box protein 2	Targeting desmin, filamins A and B for proteasomal degradation	no	27.41	51.14	0.87	<0.001	1.83
	Cblb	Casitas B-lineage lymphoma proto-oncogene B	Negatively regulating immune cell signaling by ubiquitinating signaling molecules downstream of the T cell receptor	?	12.24	12.39	-0.01	0.999	0.99
	Ciapin1	Cytokine-induced apoptosis inhibitor 1	Anti-apoptotic regulator	no	51.66	43.22	-0.25	0.997	0.84
	Fbxl21	F-box and leucine-rich repeat protein 21	Ubiquitinating proteins as part of the SKP1-CUL1-F-box protein E3 ubiquitin ligase complex and degradation of muscle proteins	no	1.23	2.04	0.88	0.615	1.84
	Fbxo21	F-box protein 21	Ubiquitinating proteins as part of the SKP1-CUL1-F-box protein E3 ubiquitin ligase complex and degradation of muscle proteins	no	6.08	6.78	0.16	0.998	1.12
	Fbxo30	F-box protein 30	Ubiquitinating proteins as part of the SKP1-CUL1-F-box protein E3 ubiquitin ligase complex and degradation of muscle proteins	no	10.57	10.96	0.02	0.999	1.01
	Fbxo32	F-box protein 32; atrogin-1	Ubiquitinating proteins as part of the SKP1-CUL1-F-box protein E3 ubiquitin ligase complex and degradation of muscle proteins	?	9.25	8.96	-0.03	0.999	0.98
	Fbxo40	F-box protein 40	Part of the SKP1-CUL1-F-box protein E3 ubiquitin ligase complex; ubiquitination of IRS1 in skeletal muscle leads to downregulating IGF-Akt signaling, restraining hypertrophy	?	8.97	14.96	0.75	0.004	1.69
	March3	Membrane-Associated RING-CH protein 3	Mediating ubiquination and lysosomal degradation of transmembrane proteins, modulating immune receptor trafficking	no	32.07	16.38	-0.96	<0.001	0.51
	Mdm2	Mouse Double Minute 2 homolog	Ubiquitination and targeting of p53 for proteasomal degradation	?	130.43	120.74	-0.1	1	0.93
	Murf1/Trim63	Muscle-specific RING finger protein 1	Targets several key muscle proteins for ubiquitination, including titin, MHC, and TnI	no	27.46	31.87	0.24	0.997	1.18
	Murf2/Trim55	Muscle-specific RING finger protein 2	Similar to Murf1	no	55.24	83.4	0.59	0.147	1.51
	Murf3/Trim54	Muscle-specific RING finger protein 3	Similar to Murf1/2	no	37.85	34.49	-0.16	0.999	0.9
	Nedd4	Neural precursor cell Expressed, Developmentally Down-regulated 4	Ubiquitinating membrane receptors and channels, regulating endocytosis, IGF-signaling , and neuronal morphology	?	189.53	192.12	0.2	0.997	1.15
	Rapsn	Receptor-Associated Protein of the Synapse	A scaffold protein that tethers acetylcholin receptors at the neuromuscular junction	no	8.15	14.08	0.83	0.006	1.77
	Rnf152	RING Finger Protein 152	Ubiquitination of RagA and RagB, inhibiting mTORC1 signaling under starvation	no	0.2	0.74	1.79	0.001	3.46
	Rnf207	RING Finger Protein 207	Stabilizing hERG cardiac potassium channels by interacting with Hsp90	?	22.23	34.75	0.69	0.008	1.61
	Skp2	S-phase kinase-associated protein 2	Part of the SKP1-CUL1-F-box protein E3 ubiquitin ligase complex; ubiquitinating P27^KIP1 and p21, promoting G1->S progression and cell proliferation	?	5.8	5.63	-0.07	0.999	0.95
	Traf6	TNF Receptor-Associated Factor 6	Catalyzing Lys63-linked ubiquitination of substrates like IRAK and TAK, activating NF-κB and MAPK pathways	?	2.64	2.4	-0.06	0.998	0.96
	Trim32	Tripartite Motif Containing 32	Ubiquitination of dysbindin, IRS1 and XIAP; promotes clearance of aggregate-prone proteins	no	10.76	12.94	0.27	0.995	1.21
	Trim50	Tripartite Motif Containing 50	Promoting starvation-induced autophagy and participation in proteotoxic stress response; potentially targeting misfolded protein accumulations	no	3.99	7.24	0.95	0.002	1.93
	Ubr1	Ubiquitin Protein Ligase E3 Component N-Recognin 1	Recognizing destabilizing N-terminal residues and catalyzing downstream ubiquitination	?	8.5	10.02	0.24	0.997	1.18
	Ubr2	Ubiquitin Protein Ligase E3 Component N-Recognin 2	Functions similarly to UBR1	no	12.5	14.3	0.2	0.998	1.15
	Ubr3	Ubiquitin Protein Ligase E3 Component N-Recognin 3	Enzymatic similarity to UBR1/2 suggesting ubiquitination activity	?	10.96	13.11	0.25	0.997	1.19
	Ubr4	Ubiquitin Protein Ligase E3 Component N-Recognin 4	Many substrates; interacts with cytoskeletal elements and may ubiquitinate associated proteins to regulate cytoskeletal dynamics	no	12.03	12.37	0.04	1	1.03
	Ubr5	Ubiquitin Protein Ligase E3 Component N-Recognin 5	Ubiquitinates diverse targets and functions in transcription regulation and DNA damage response	?	25.6	26.52	0.06	1	1.04
	Ubr7	Ubiquitin Protein Ligase E3 Component N-Recognin 7	Acts as a chromatin-associated ligase, monoubiquitinating histone H2B, regulating gene expression, and implicated in Notch signaling	no	24.85	21.74	-0.18	0.999	0.88
	Wwp1	WW domain-containing E3 ubiquitin protein ligase 1	Broad substrate repertoire and roles in trafficking, signaling, transcription, cancer and viral budding	?	8.15	9.18	0.17	0.998	1.13
