# Supplementary material for: JAK1/2 inhibitor ruxolitinib reduces aggregates in cardiac proteinopathy
Source: EMBO Mol Med. 2026 Mar 31;18(5):1836–65. doi: 10.1038/s44321-026-00411-x (PMC13179346; doi:10.1038/s44321-026-00411-x)
Supplement: Supplementary file 5 — Movie EV2 [file 44321_2026_411_MOESM5_ESM.zip › Movie EV2/Movie EV2 legend.txt]

Movie EV1. Live cell imaging of NRVMs transduced with Ad5-CMV-CRYABR120G-GFP and treated with 10 µM ruxolitinib. Aggregates are green (CRYABR120G-GFP), and cells appear purple (SiR-actin staining) - corresponding video to Figure 1.
