# Supplementary material for: JAK1/2 inhibitor ruxolitinib reduces aggregates in cardiac proteinopathy
Source: EMBO Mol Med. 2026 Mar 31;18(5):1836–65. doi: 10.1038/s44321-026-00411-x (PMC13179346; doi:10.1038/s44321-026-00411-x)
Supplement: Supplementary file 6 — Movie EV3 [file 44321_2026_411_MOESM6_ESM.zip › Movie EV3/Movie EV3 legend.txt]

Movie EV3. HiPSC-CMs transduced with AdV5-CMV-CRYABR120G-GFP were treated with 0.1% DMSO at the start of the long-term time-lapse live cell imaging (confocal mode). Representative video. Aggregates are green (CRYABR120G-GFP), and cells appear purple (SiR-actin staining) - corresponding video to Figure 2.  
