# Supplementary material for: JAK1/2 inhibitor ruxolitinib reduces aggregates in cardiac proteinopathy
Source: EMBO Mol Med. 2026 Mar 31;18(5):1836–65. doi: 10.1038/s44321-026-00411-x (PMC13179346; doi:10.1038/s44321-026-00411-x)
Supplement: Supplementary file 8 — Source data Fig. 1 [file 44321_2026_411_MOESM8_ESM.zip]

Archive with 38 entries (34 files):
- Figure 1/
- Figure 1/1A/
- Figure 1/1A/DMSO 12 h.tif
- Figure 1/1A/DMSO 18 h.tif
- Figure 1/1A/DMSO 24 h.tif
- Figure 1/1A/DMSO 30 h.tif
- Figure 1/1A/DMSO 36 h.tif
- Figure 1/1A/DMSO 42 h.tif
- Figure 1/1A/DMSO 48 h.tif
- Figure 1/1A/DMSO 54 h.tif
- Figure 1/1A/Ruxo 12 h.tif
- Figure 1/1A/Ruxo 18 h.tif
- Figure 1/1A/Ruxo 24 h.tif
- Figure 1/1A/Ruxo 30 h.tif
- Figure 1/1A/Ruxo 36 h.tif
- Figure 1/1A/Ruxo 42 h.tif
- Figure 1/1A/Ruxo 48 h.tif
- Figure 1/1A/Ruxo 54 h.tif
- Figure 1/1B/
- Figure 1/1B/DMSO 12 h.tif
- Figure 1/1B/DMSO 18 h.tif
- Figure 1/1B/DMSO 24 h.tif
- Figure 1/1B/DMSO 30 h.tif
- Figure 1/1B/DMSO 36 h.tif
- Figure 1/1B/DMSO 42 h.tif
- Figure 1/1B/DMSO 48 h.tif
- Figure 1/1B/DMSO 54 h.tif
- Figure 1/1B/Ruxo 12 h.tif
- Figure 1/1B/Ruxo 18 h.tif
- Figure 1/1B/Ruxo 24 h.tif
- Figure 1/1B/Ruxo 30 h.tif
- Figure 1/1B/Ruxo 36 h.tif
- Figure 1/1B/Ruxo 42 h.tif
- Figure 1/1B/Ruxo 48 h.tif
- Figure 1/1B/Ruxo 54 h.tif
- Figure 1/1C/
- Figure 1/1C/Quantification of LCI images - 1C.xlsx
- Figure 1/1C/Quantification of LCI images.pzfx
