# Supplementary material for: JAK1/2 inhibitor ruxolitinib reduces aggregates in cardiac proteinopathy
Source: EMBO Mol Med. 2026 Mar 31;18(5):1836–65. doi: 10.1038/s44321-026-00411-x (PMC13179346; doi:10.1038/s44321-026-00411-x)
Supplement: Supplementary file 8 — Source data Fig. 1 [file 44321_2026_411_MOESM8_ESM.zip › Figure 1/1C/Quantification of LCI images - 1C.xlsx]

## Sheet: Sheet1
Timepoints	DMSO							Ruxolitinib
0	0	0	0	0	0	0	0	0	0	0	0	0	0	0	0	0
12	0.00086957	0.00025	0.013333	0.015789	0.025	0.0027273	0.025	0	0.033333	0.03	0.00035088	0	0.016	0.028571	0.0035714	0
24	24.9238	0.195455	0.221429	0.169231	0.122222	0.188889	0.7	0.233333	0.65	0.6	0.0222222	1.13044	0.24	2.2	0.069231	1.7
36	14.3	0.403704	10.96	0.74	3.13333	19.3188	32.98	2.3	4.4	2.8	3.04143	1.71463	0.971429	6.1	0.125	7.3
48	23.1267	7.85714	2.04546	1.26667	4.15	24.7333	3.375	3.8	7.2	4.5	0.271429	3.36415	4.8	8.2	0.333333	9.8
60	22.4667	17.1238	18.5417	2	3.88333	28.9625	79,75*	4	8.6	5.2	0.8	4.74912	10.8	8.8	3.1	10.6
