# Supplementary material for: JAK1/2 inhibitor ruxolitinib reduces aggregates in cardiac proteinopathy
Source: EMBO Mol Med. 2026 Mar 31;18(5):1836–65. doi: 10.1038/s44321-026-00411-x (PMC13179346; doi:10.1038/s44321-026-00411-x)
Supplement: Supplementary file 9 — Source data Fig. 2 [file 44321_2026_411_MOESM9_ESM.zip]

Archive with 39 entries (34 files):
- Figure 2/
- Figure 2/2A/
- Figure 2/2A/DMSO 0 h.tif
- Figure 2/2A/DMSO 12 h.tif
- Figure 2/2A/DMSO 18 h.tif
- Figure 2/2A/DMSO 24 h.tif
- Figure 2/2A/DMSO 30 h.tif
- Figure 2/2A/DMSO 36 h.tif
- Figure 2/2A/DMSO 42 h.tif
- Figure 2/2A/DMSO 48 h.tif
- Figure 2/2A/DMSO 54 h.tif
- Figure 2/2A/DMSO 6 h.tif
- Figure 2/2A/DMSO 60 h.tif
- Figure 2/2A/DMSO 66 h.tif
- Figure 2/2A/Ruxolitinib 0 h.tif
- Figure 2/2A/Ruxolitinib 12 h.tif
- Figure 2/2A/Ruxolitinib 18 h.tif
- Figure 2/2A/Ruxolitinib 24 h.tif
- Figure 2/2A/Ruxolitinib 30 h.tif
- Figure 2/2A/Ruxolitinib 36 h.tif
- Figure 2/2A/Ruxolitinib 42 h.tif
- Figure 2/2A/Ruxolitinib 48 h.tif
- Figure 2/2A/Ruxolitinib 54 h.tif
- Figure 2/2A/Ruxolitinib 6 h.tif
- Figure 2/2A/Ruxolitinib 60 h.tif
- Figure 2/2A/Ruxolitinib 66 h.tif
- Figure 2/2B/
- Figure 2/2B/Quantification of LCI images - ERC001 2B.xlsx
- Figure 2/2B/Quantification of LCI images.pzfx
- Figure 2/2C/
- Figure 2/2C/DMSO-I.tif
- Figure 2/2C/DMSO-II.tif
- Figure 2/2C/Filgotinib.tif
- Figure 2/2C/Ruxolitinib.tif
- Figure 2/2C/Solcitinib.tif
- Figure 2/2C/Upadacitinib.tif
- Figure 2/2D/
- Figure 2/2D/Quantification of Aggregate area by cardiomyocyte area.pzfx
- Figure 2/2D/Quantification of Aggregate area by cardiomyocyte area.xlsx
