# Supplementary material for: JAK1/2 inhibitor ruxolitinib reduces aggregates in cardiac proteinopathy
Source: EMBO Mol Med. 2026 Mar 31;18(5):1836–65. doi: 10.1038/s44321-026-00411-x (PMC13179346; doi:10.1038/s44321-026-00411-x)
Supplement: Supplementary file 9 — Source data Fig. 2 [file 44321_2026_411_MOESM9_ESM.zip › Figure 2/2B/Quantification of LCI images - ERC001 2B.xlsx]

## Sheet: Sheet1
Timepoints	DMSO									Ruxolitinib
0	0	0	0	0	0	0	0	0	0	0	0	0	0	0	0	0	0	0	0
12	0.0002	0.0005	0	0.07525	0.00384615	0.27	0.025	0.015385	0.0018182	0.00046667	0	0.00071429	0	0	4.7619e-05	0.00015385	4e-05	0.0020833	0
24	7.35	2	0.84	2.56667	0.537037	4.6	1.6	3.14546	0.757143	1.46667	0.414286	0.284211	0.133333	0.412303	0.028571	0.275	0.29375	0.086957	0.077778
36	9.1375	1.9875	14.2625	8.4	0.896	15.2	15.8	7.36667	12.25	0.9	3.5125	1.74444	1.35714	2.88148	0.390909	0.538462	1.40667	1.7875	0.5
48	15.0286	12.3	27.2143	20.275	9.7381	19.31	18.2667	8.65	18.9083	8.33214	9.85625	2.56897	1.18461	3.49	0.635714	2.68	2.37857	4.012	6.15556
60	41.3375	43.1125	13.1667	16.7643	17.6174	18.675	25.4	19.95	16.6455	10.7	19.7026	5.84828	5.55	6.28261	1.02105	2.7	2.91818	4.76897	2.70909
