# Supplementary material for: JAK1/2 inhibitor ruxolitinib reduces aggregates in cardiac proteinopathy
Source: EMBO Mol Med. 2026 Mar 31;18(5):1836–65. doi: 10.1038/s44321-026-00411-x (PMC13179346; doi:10.1038/s44321-026-00411-x)
Supplement: Supplementary file 9 — Source data Fig. 2 [file 44321_2026_411_MOESM9_ESM.zip › Figure 2/2D/Quantification of Aggregate area by cardiomyocyte area.xlsx]

## Sheet: Sheet1
DMSO	Ruxo	Upada	Sol	Filgo		Aggregate area/cardiomycyte
17.455	1.628	0	1.726	1.298
8.411	0.97	2.903	1.221	0.947
6.501	6.179	12.696	0	9.66
16.277	6.8	21.832	10.575	18.45
6.402	6.593		3.063
6.857	10.441		4.338	1.632
25.393		0		5.296
6.767	1.602	0	0	24.99
21.646	0.307	0	5.266	0.333
8.573	32.522	16	0
		98	4.669	5.744
6.936	8.621	7.694	0.39	2.101
14.048	20.991		10.316	11.33
6.685	38.132	18.816		4.22
4.095	4.455	69.211	0.524	8.522
		25.17	0
7.354	3.495	7.396	3.127	0.065
11.028	5.817	9.288	0	0.497
3.237	0.953		4.662	0
7.604	0.013	7.793	0.287	0.219
	0.002	0		10.234
5.036	11.104	0	0	0.004
6.214	0.203	0	0	29.219
3.907	0.002	0.085	0.063	2.857
15.291		0	0	3.365
8.917	0.017	0.012	0	0.379
12.481	0	0.014	0	9.057
11.017	0	0	10.046	1.622
17.08	0	0.17	0.392	0.017
37.969	0.354	0	5.826	66.587
0	0.258	0	0.001	7.496
10.16	0	0	0.004	6.195
7.511	0.256	0	0	5.467
23.857	0		0	0.104
3.57	0.012	0.008	0.001	0
2.79	33.62	0.05	19.111	0.005
8.321	2.946	0	0	0
20.339	0	0	0.228	0.201
0	0	0.004	0.534	0.009
0	0.903	34.014	0	10.944
6.962	0	3.212	0	0.007
7.02	2.766	6.467	0
6.88	0.005	17.236	0.018	9.362
17.862	0	9.127	0	5.308
82.447		1.208	0	8.499
28.08		26.688	0.00032	0.023
		0.516	18.902	0.069
22.715		0.125	0	4.249
0.039		0		0
0.276		0.101	2.723	4.687
0		14.064	0.198	69.072
15.47		0	10.959	0
0.046		0	9.958	4.217
39.573		0	0	10.557
2.264		0	1.377	0.006
2.873		0.002	0.252	60.355
14.567		0.005	18.834	0.006
10.987		0	0	3.328
29.759		0	2.382	0
1.357		0	0
18.321		0.393	0.013
0.241		4.043	0.002
46.969			0
14.601			1.605
10.784			8.309
10.382			0
28.23			0.545
73.495			0
2.611
10.557
23.494
21.116
4.947
97.458
52.454
2.414
27.385
0.429
23.965
63.41
17.322
29.782
10.489
