# Supplementary material for: JAK1/2 inhibitor ruxolitinib reduces aggregates in cardiac proteinopathy
Source: EMBO Mol Med. 2026 Mar 31;18(5):1836–65. doi: 10.1038/s44321-026-00411-x (PMC13179346; doi:10.1038/s44321-026-00411-x)
Supplement: Supplementary file 10 — Source data Fig. 3 [file 44321_2026_411_MOESM10_ESM.zip]

Archive with 42 entries (37 files):
- Figure 3/
- Figure 3/3A/
- Figure 3/3A/DMSO_RGB.tif
- Figure 3/3A/Quantification of western blot 3A.pzfx
- Figure 3/3A/Quantification of western blot 3A.xlsx
- Figure 3/3A/Ruxo_RGB.tif
- Figure 3/3A/western GAPDH 1 - JAK1.tif
- Figure 3/3A/western GAPDH 2 - JAK2.tif
- Figure 3/3A/western JAK1.tiff
- Figure 3/3A/western JAK2.tiff
- Figure 3/3A/western STAT3.tif
- Figure 3/3B/
- Figure 3/3B/Quantification of Ruxo CRYAB-GFP.pzfx
- Figure 3/3B/Quantification of Ruxo CRYAB-GFP.xlsx
- Figure 3/3B/Quantification of Ruxo Des.pzfx
- Figure 3/3B/Quantification of Ruxo Des.xlsx
- Figure 3/3B/Quantification of Ruxo Endo CRYAB.pzfx
- Figure 3/3B/Quantification of Ruxo Endo CRYAB.xlsx
- Figure 3/3B/western ACTN2.png
- Figure 3/3B/western CRYAB 1.tif
- Figure 3/3B/western CRYAB-GFP 1.png
- Figure 3/3B/western CRYAB-GFP.tif
- Figure 3/3B/western CRYAB.tif
- Figure 3/3B/western DES 1.tif
- Figure 3/3B/western DES.tif
- Figure 3/3B/western GAPDH.tif
- Figure 3/3C/
- Figure 3/3C/Scr_RGB.tif
- Figure 3/3C/siJak1_RGB.tif
- Figure 3/3C/WB Quantification of western blot 3C.pzfx
- Figure 3/3C/WB Quantification of western blot 3C.xlsx
- Figure 3/3C/western ACTN2 2.tif
- Figure 3/3C/western ACTN2.tif
- Figure 3/3C/western JAK1 2.tif
- Figure 3/3C/western JAK1.tif
- Figure 3/3D/
- Figure 3/3D/GAPDH.tif
- Figure 3/3D/Quantification of western blot 3D.pzfx
- Figure 3/3D/Quantification of western blot 3D.xlsx
- Figure 3/3D/Scr_RGB.tif
- Figure 3/3D/siStat3_RGB.tif
- Figure 3/3D/STAT3.tif
