# Supplementary material for: JAK1/2 inhibitor ruxolitinib reduces aggregates in cardiac proteinopathy
Source: EMBO Mol Med. 2026 Mar 31;18(5):1836–65. doi: 10.1038/s44321-026-00411-x (PMC13179346; doi:10.1038/s44321-026-00411-x)
Supplement: Supplementary file 10 — Source data Fig. 3 [file 44321_2026_411_MOESM10_ESM.zip › Figure 3/3A/Quantification of western blot 3A.xlsx]

## Sheet: Sheet1
Protein - Ruxo/DMSO treatment
JAK1	JAK2	STAT3
1.05398	0.611443	0.412111
0.780129	0.862858	0.594703
0.852785	1.40874	0.977914
1.01172		0.702656
1.51242		0.892675
1.43133		1.01165
		0.776324
