# Supplementary material for: JAK1/2 inhibitor ruxolitinib reduces aggregates in cardiac proteinopathy
Source: EMBO Mol Med. 2026 Mar 31;18(5):1836–65. doi: 10.1038/s44321-026-00411-x (PMC13179346; doi:10.1038/s44321-026-00411-x)
Supplement: Supplementary file 10 — Source data Fig. 3 [file 44321_2026_411_MOESM10_ESM.zip › Figure 3/3B/Quantification of Ruxo CRYAB-GFP.xlsx]

## Sheet: Sheet1
CRYAB-GFP R120G protein
Soluble		Insoluble
DMSO	Ruxo	DMSO	Ruxo
1.38454	0.65897	0.973794	0.1805
0.727024	0.597146	0.850463	0.266516
0.888433	0.458628	1.09218	0.130831
1.0921	0.541547	1.08356	0.51983
