# Supplementary material for: JAK1/2 inhibitor ruxolitinib reduces aggregates in cardiac proteinopathy
Source: EMBO Mol Med. 2026 Mar 31;18(5):1836–65. doi: 10.1038/s44321-026-00411-x (PMC13179346; doi:10.1038/s44321-026-00411-x)
Supplement: Supplementary file 10 — Source data Fig. 3 [file 44321_2026_411_MOESM10_ESM.zip › Figure 3/3B/Quantification of Ruxo Des.xlsx]

## Sheet: Sheet1
Soluble		Insoluble
DMSO	Ruxo	DMSO	Ruxo
0.99	0.4	0.94565	0.74528
0.94	0.34	0.95954	0.85173
0.81	0.31	0.96582	0.64691
1.25	0.24	1.12899	0.85078
