# Supplementary material for: JAK1/2 inhibitor ruxolitinib reduces aggregates in cardiac proteinopathy
Source: EMBO Mol Med. 2026 Mar 31;18(5):1836–65. doi: 10.1038/s44321-026-00411-x (PMC13179346; doi:10.1038/s44321-026-00411-x)
Supplement: Supplementary file 10 — Source data Fig. 3 [file 44321_2026_411_MOESM10_ESM.zip › Figure 3/3B/Quantification of Ruxo Endo CRYAB.xlsx]

## Sheet: Sheet1
Soluble		Insoluble
DMSO	Ruxo	DMSO	Ruxo
1.00667	0.961711	1.0315	0.452021
1.07923	0.886897	0.947377	0.600003
0.853331	0.996144	0.882402	0.370462
1.06078	1.02271	1.13872	0.649646
