# Supplementary material for: JAK1/2 inhibitor ruxolitinib reduces aggregates in cardiac proteinopathy
Source: EMBO Mol Med. 2026 Mar 31;18(5):1836–65. doi: 10.1038/s44321-026-00411-x (PMC13179346; doi:10.1038/s44321-026-00411-x)
Supplement: Supplementary file 10 — Source data Fig. 3 [file 44321_2026_411_MOESM10_ESM.zip › Figure 3/3D/Quantification of western blot 3D.xlsx]

## Sheet: Sheet1
Scr	siSTAT3
1.04	0.09
0.97	0.05
0.98	0.29
