# Supplementary material for: JAK1/2 inhibitor ruxolitinib reduces aggregates in cardiac proteinopathy
Source: EMBO Mol Med. 2026 Mar 31;18(5):1836–65. doi: 10.1038/s44321-026-00411-x (PMC13179346; doi:10.1038/s44321-026-00411-x)
Supplement: Supplementary file 11 — Source data Fig. 4 [file 44321_2026_411_MOESM11_ESM.zip]

Archive with 32 entries (26 files):
- Figure 4/
- Figure 4/4A/
- Figure 4/4A/Quantification of western blot  4A.pzfx
- Figure 4/4A/Quantification of western blot 4A.xlsx
- Figure 4/4A/western ACTN2 a-actinin2.png
- Figure 4/4A/western GFPu .tif
- Figure 4/4B/
- Figure 4/4B/Quantification of western blot  4B.pzfx
- Figure 4/4B/Quantification of western blot  4B.xlsx
- Figure 4/4B/western ACTN2.tif
- Figure 4/4B/western GFPu.tif
- Figure 4/4C/
- Figure 4/4C/WB Quantification of GFPu_ACTN2.pzfx
- Figure 4/4C/WB Quantification of GFPu_ACTN2.xlsx
- Figure 4/4C/western ACTN2.png
- Figure 4/4C/western GFPu.tif
- Figure 4/4D/
- Figure 4/4D/WB Quantification of GFPu_H3.pzfx
- Figure 4/4D/WB Quantification of GFPu_H3.xlsx
- Figure 4/4D/western GFPu.tif
- Figure 4/4D/western H3.tif
- Figure 4/4E/
- Figure 4/4E/WB Quantification of CRYAB protein.pzfx
- Figure 4/4E/WB Quantification of CRYAB protein.xlsx
- Figure 4/4E/WB Quantification of Ubiquitinated proteins.pzfx
- Figure 4/4E/WB Quantification of Ubiquitinated proteins.xlsx
- Figure 4/4E/western a-tubulin.tif
- Figure 4/4E/western CRYAB-GFP.tif
- Figure 4/4E/western Ponceau 1.tif
- Figure 4/4E/western Ponceau.tif
- Figure 4/4E/western Ubiquitin 1.tif
- Figure 4/4E/western Ubiquitin.tif
