# Supplementary material for: JAK1/2 inhibitor ruxolitinib reduces aggregates in cardiac proteinopathy
Source: EMBO Mol Med. 2026 Mar 31;18(5):1836–65. doi: 10.1038/s44321-026-00411-x (PMC13179346; doi:10.1038/s44321-026-00411-x)
Supplement: Supplementary file 11 — Source data Fig. 4 [file 44321_2026_411_MOESM11_ESM.zip › Figure 4/4A/Quantification of western blot 4A.xlsx]

## Sheet: Sheet1
Scr	siPsmd1	Scr	Scr (+ Ruxo)	siPsmd1 (+Ruxo)
0.93	6.38	13.9386	4.42922	10.6485
1.07	7.96	9.36788	2.59668	8.83722
0.92	4.16	7.97402	2.48348	7.54241
1.08	4.77	8.54713	2.41272	7.21694
