# Supplementary material for: JAK1/2 inhibitor ruxolitinib reduces aggregates in cardiac proteinopathy
Source: EMBO Mol Med. 2026 Mar 31;18(5):1836–65. doi: 10.1038/s44321-026-00411-x (PMC13179346; doi:10.1038/s44321-026-00411-x)
Supplement: Supplementary file 11 — Source data Fig. 4 [file 44321_2026_411_MOESM11_ESM.zip › Figure 4/4B/Quantification of western blot 4B.xlsx]

## Sheet: Sheet1
Scr	siPsmd1	Scr	Scr (+siJAK1)	siPsmd1 (+siJAK1)
0.867207	6.72881	10.4859	1.18336	10.0808
1.13279	10.723	8.54713	0.894993	10.7968
0.838403	4.64138	9.75418	1.04625	12.0441
1.1616	6.86183	7.40468	1.65183	11.6129
