# Supplementary material for: JAK1/2 inhibitor ruxolitinib reduces aggregates in cardiac proteinopathy
Source: EMBO Mol Med. 2026 Mar 31;18(5):1836–65. doi: 10.1038/s44321-026-00411-x (PMC13179346; doi:10.1038/s44321-026-00411-x)
Supplement: Supplementary file 11 — Source data Fig. 4 [file 44321_2026_411_MOESM11_ESM.zip › Figure 4/4C/WB Quantification of GFPu_ACTN2.xlsx]

## Sheet: Sheet1
Scr	siStat3
1.02169	0.385422
1.36573	0.269026
0.612573	0.348422
0.770536	0.54517
0.758685	0.4433
1.47078	0.801807
