# Supplementary material for: JAK1/2 inhibitor ruxolitinib reduces aggregates in cardiac proteinopathy
Source: EMBO Mol Med. 2026 Mar 31;18(5):1836–65. doi: 10.1038/s44321-026-00411-x (PMC13179346; doi:10.1038/s44321-026-00411-x)
Supplement: Supplementary file 11 — Source data Fig. 4 [file 44321_2026_411_MOESM11_ESM.zip › Figure 4/4D/WB Quantification of GFPu_H3.xlsx]

## Sheet: Sheet1
DMSO (+scr)	Ruxo (+scr)	DMSO (+siJak1)	Ruxo (siJak1)
1.00608	0.579489	0.40266	0.509997
1.10683	0.653151	0.325199	0.28783
0.887089	0.583527	0.349229	0.349256
