# Supplementary material for: JAK1/2 inhibitor ruxolitinib reduces aggregates in cardiac proteinopathy
Source: EMBO Mol Med. 2026 Mar 31;18(5):1836–65. doi: 10.1038/s44321-026-00411-x (PMC13179346; doi:10.1038/s44321-026-00411-x)
Supplement: Supplementary file 11 — Source data Fig. 4 [file 44321_2026_411_MOESM11_ESM.zip › Figure 4/4E/WB Quantification of Ubiquitinated proteins.xlsx]

## Sheet: Sheet1
	Soluble
	DMSO			Epoxo
DMSO	0.72	0.88	1.4	10.07	8.92	9.72
Ruxo	0.89	0.68	0.62	3.65	2.86	2.52
