# Supplementary material for: JAK1/2 inhibitor ruxolitinib reduces aggregates in cardiac proteinopathy
Source: EMBO Mol Med. 2026 Mar 31;18(5):1836–65. doi: 10.1038/s44321-026-00411-x (PMC13179346; doi:10.1038/s44321-026-00411-x)
Supplement: Supplementary file 12 — Source data Fig. 5 [file 44321_2026_411_MOESM12_ESM.zip]

Archive with 38 entries (33 files):
- Figure 5/
- Figure 5/5A/
- Figure 5/5A/WB Quantification of LC3-II protein Treated by ctrl group.pzfx
- Figure 5/5A/WB Quantification of LC3-II protein Treated by ctrl group.xlsx
- Figure 5/5A/western GAPDH 1.tif
- Figure 5/5A/western GAPDH.tif
- Figure 5/5A/western LC3-I, LC3-II 1.tif
- Figure 5/5A/western LC3-I, LC3-II.tif
- Figure 5/5B/
- Figure 5/5B/WB Quantification of LC3-II protein Treated by ctrl group.pzfx
- Figure 5/5B/WB Quantification of LC3-II protein Treated by ctrl group.xlsx
- Figure 5/5B/western GAPDH.tif
- Figure 5/5B/western LC3-I, LC3-II.tif
- Figure 5/5B/western STAT3.tif
- Figure 5/5C/
- Figure 5/5C/WB Quantification of LC3-II protein Treated by ctrl group.pzfx
- Figure 5/5C/WB Quantification of LC3-II protein Treated by ctrl group.xlsx
- Figure 5/5C/WB Quantification of p62 protein Treated by ctrl group.pzfx
- Figure 5/5C/WB Quantification of p62 protein Treated by ctrl group.xlsx
- Figure 5/5C/western ACTN2 1.tif
- Figure 5/5C/western ACTN2.tif
- Figure 5/5C/western LC3-I, LC3-II 1.tif
- Figure 5/5C/western LC3-I, LC3-II.tif
- Figure 5/5C/western p62 1.tif
- Figure 5/5C/western p62.tif
- Figure 5/5C/western Ponceau 1.tif
- Figure 5/5C/western Ponceau.tif
- Figure 5/5D/
- Figure 5/5D/WB Quantification of BAG3.pzfx
- Figure 5/5D/WB Quantification of BAG3.xlsx
- Figure 5/5D/WB Quantification of HSC70.pzfx
- Figure 5/5D/WB Quantification of HSC70.xlsx
- Figure 5/5D/western BAG3.tif
- Figure 5/5D/western GAPDH 1.tif
- Figure 5/5D/western GAPDH.tif
- Figure 5/5D/western HSC70.tif
- Figure 5/5D/western Ponceau 1.tif
- Figure 5/5D/western Ponceau.tif
