# Supplementary material for: JAK1/2 inhibitor ruxolitinib reduces aggregates in cardiac proteinopathy
Source: EMBO Mol Med. 2026 Mar 31;18(5):1836–65. doi: 10.1038/s44321-026-00411-x (PMC13179346; doi:10.1038/s44321-026-00411-x)
Supplement: Supplementary file 12 — Source data Fig. 5 [file 44321_2026_411_MOESM12_ESM.zip › Figure 5/5A/WB Quantification of LC3-II protein Treated by ctrl group.xlsx]

## Sheet: Sheet1
Scr	siJak1	Ruxo
2.56	2.04	2.7
4.48	3.46	4.92
1.77	1.52	1.98
1.47
6.42	4.9
5.8	5.12
5.82	4.22
