# Supplementary material for: JAK1/2 inhibitor ruxolitinib reduces aggregates in cardiac proteinopathy
Source: EMBO Mol Med. 2026 Mar 31;18(5):1836–65. doi: 10.1038/s44321-026-00411-x (PMC13179346; doi:10.1038/s44321-026-00411-x)
Supplement: Supplementary file 12 — Source data Fig. 5 [file 44321_2026_411_MOESM12_ESM.zip › Figure 5/5B/WB Quantification of LC3-II protein Treated by ctrl group.xlsx]

## Sheet: Sheet1
Scr	SiStat3
9.08891	3.13771
12.6112	3.05498
16.8135	1.19565
2.82595	1.07828
2.74957	0.896163
2.96234
