# Supplementary material for: JAK1/2 inhibitor ruxolitinib reduces aggregates in cardiac proteinopathy
Source: EMBO Mol Med. 2026 Mar 31;18(5):1836–65. doi: 10.1038/s44321-026-00411-x (PMC13179346; doi:10.1038/s44321-026-00411-x)
Supplement: Supplementary file 12 — Source data Fig. 5 [file 44321_2026_411_MOESM12_ESM.zip › Figure 5/5C/WB Quantification of p62 protein Treated by ctrl group.xlsx]

## Sheet: Sheet1
DMSO	Ruxo	DMSO	Ruxo
Scr	Scr	siPsmd1	siPsmd1
0.91	1.18	0.93	0.98
0.89	1.24	1.13	1.18
0.82	1.19	1.33	1.18
