# Supplementary material for: JAK1/2 inhibitor ruxolitinib reduces aggregates in cardiac proteinopathy
Source: EMBO Mol Med. 2026 Mar 31;18(5):1836–65. doi: 10.1038/s44321-026-00411-x (PMC13179346; doi:10.1038/s44321-026-00411-x)
Supplement: Supplementary file 12 — Source data Fig. 5 [file 44321_2026_411_MOESM12_ESM.zip › Figure 5/5D/WB Quantification of HSC70.xlsx]

## Sheet: Sheet1
DMSO	Ruxo
0.88697	0.683164
1.09013	0.65567
1.0229	0.870303
