# Supplementary material for: JAK1/2 inhibitor ruxolitinib reduces aggregates in cardiac proteinopathy
Source: EMBO Mol Med. 2026 Mar 31;18(5):1836–65. doi: 10.1038/s44321-026-00411-x (PMC13179346; doi:10.1038/s44321-026-00411-x)
Supplement: Supplementary file 13 — Source data Fig. 6 [file 44321_2026_411_MOESM13_ESM.zip]

Archive with 75 entries (68 files):
- Figure 6/
- Figure 6/6A/
- Figure 6/6A/DMSO Scr.tif
- Figure 6/6A/DMSO siAsb2.tif
- Figure 6/6A/DMSO.tif
- Figure 6/6A/DMSO_siPsmd1.tif
- Figure 6/6A/Ruxo Scr.tif
- Figure 6/6A/Ruxo siAsb2.tif
- Figure 6/6A/Ruxo.tif
- Figure 6/6A/Ruxo_siPsmd1.tif
- Figure 6/6A/Scr.tif
- Figure 6/6A/Scr_siPsmd1.tif
- Figure 6/6A/siJak1.tif
- Figure 6/6A/siJak1_siPsmd1.tif
- Figure 6/6A/WB Quantification of Aggregate area by cardiomyocyte area (DMSO, Ruxo - Scr vs siAsb2).pzfx
- Figure 6/6A/WB Quantification of Aggregate area by cardiomyocyte area (DMSO, Ruxo - Scr vs siAsb2).xlsx
- Figure 6/6A/WB Quantification of Aggregate area by cardiomyocyte area (DMSO, Ruxo - Scr vs siPsmd1).pzfx
- Figure 6/6A/WB Quantification of Aggregate area by cardiomyocyte area (DMSO, Ruxo - Scr vs siPsmd1).xlsx
- Figure 6/6A/WB Quantification of Aggregate area by cardiomyocyte area (Scr, siJak1 - Scr vs siPsmd1).pzfx
- Figure 6/6A/WB Quantification of Aggregate area by cardiomyocyte area (Scr, siJak1 - Scr vs siPsmd1).xlsx
- Figure 6/6B/
- Figure 6/6B/6B Western CRYAB.jpg
- Figure 6/6B/6B Western GAPDH 2.jpg
- Figure 6/6B/Quantification.pzfx
- Figure 6/6B/Quantification.xlsx
- Figure 6/6C/
- Figure 6/6C/WB Quantification of Asb2B with WT and L59A mutation.pzfx
- Figure 6/6C/WB Quantification of Asb2B with WT and L59A mutation.xlsx
- Figure 6/6C/WB Quantification of DES with WT and L59A mutation.pzfx
- Figure 6/6C/WB Quantification of DES with WT and L59A mutation.xlsx
- Figure 6/6C/western Insoluble Asb2B 1.tif
- Figure 6/6C/western Insoluble Asb2B.tif
- Figure 6/6C/western Insoluble DES 1.tif
- Figure 6/6C/western Insoluble DES.tif
- Figure 6/6C/western Insoluble H3 1.tif
- Figure 6/6C/western Insoluble H3 2.tif
- Figure 6/6C/western Insoluble H3 3.tif
- Figure 6/6C/western Insoluble H3.tif
- Figure 6/6C/western Insoluble Ponceau 1.tif
- Figure 6/6C/western Insoluble Ponceau 2.tif
- Figure 6/6C/western Insoluble Ponceau 3.tif
- Figure 6/6C/western Insoluble Ponceau.tif
- Figure 6/6C/western Soluble Asb2B 1.tif
- Figure 6/6C/western Soluble Asb2B.tif
- Figure 6/6C/western Soluble DES 1.tif
- Figure 6/6C/western Soluble DES.tif
- Figure 6/6C/western Soluble GAPDH 1.tif
- Figure 6/6C/western Soluble GAPDH 2.tif
- Figure 6/6C/western Soluble GAPDH 3.tif
- Figure 6/6C/western Soluble GAPDH.tif
- Figure 6/6C/western Soluble Ponceau 1.tif
- Figure 6/6C/western Soluble Ponceau 2.tif
- Figure 6/6C/western Soluble Ponceau 3.tif
- Figure 6/6C/western Soluble Ponceau.tif
- Figure 6/6D/
- Figure 6/6D/6D Western Insoluble ACTN2.jpg
- Figure 6/6D/6D Western Insoluble CRYAB.jpg
- Figure 6/6D/6D Western Soluble CRYAB GAPDH.jpg
- Figure 6/6D/Quantification.pzfx
- Figure 6/6D/Quantification.xlsx
- Figure 6/6E/
- Figure 6/6E/western CRYAB 1.tif
- Figure 6/6E/western CRYAB 2.tif
- Figure 6/6E/western CRYAB-GFP 1.tif
- Figure 6/6E/western CRYAB-GFP 2.tif
- Figure 6/6E/western CRYAB-GFP.tif
- Figure 6/6E/western CRYAB.tif
- Figure 6/6E/western GAPDH.tif
- Figure 6/6E/western Ponceau.tif
- Figure 6/6F/
- Figure 6/6F/6F Input CRYAB.jpg
- Figure 6/6F/6F Input GAPDH 1.jpg
- Figure 6/6F/6F Input GAPDH.jpg
- Figure 6/6F/6F Input Ubiquitin.jpg
- Figure 6/6F/6F IP CRYAB-Ub.jpg
