# Supplementary material for: JAK1/2 inhibitor ruxolitinib reduces aggregates in cardiac proteinopathy
Source: EMBO Mol Med. 2026 Mar 31;18(5):1836–65. doi: 10.1038/s44321-026-00411-x (PMC13179346; doi:10.1038/s44321-026-00411-x)
Supplement: Supplementary file 13 — Source data Fig. 6 [file 44321_2026_411_MOESM13_ESM.zip › Figure 6/6A/WB Quantification of Aggregate area by cardiomyocyte area (DMSO, Ruxo - Scr vs siAsb2).xlsx]

## Sheet: Sheet1
	DMSO
Scr	20.7	21.5	20.8	38	38	33.7	26.1	29.9	17.5	21.4	31.8	21.9	34.2	9.6	13.3	39.1	41	35.1	38	29.8	25.4	18.6	27.3	28.7	11.5	20.1	5.7	12.3
siAsb2	38	28.6	7.1	11.8	17.9	36.6	17.5	27.7	21.6	36.3	28.1	23.6	30.8	21.4	28.1	25.9	22	20.6	15.8	28.4	19.1	24.7	22.9
	Ruxo
Scr	9.9	9.2	12	14.6	11.9	5.7	0.9	1	8.1	3.2	6.4	10.2	7.6	4.4	15.2	8.3	11.6	21.1	19.6	21.1	17	16.6
siAsb2	13.8	14.7	14.2	36.8	4	31.4	12.8	16.4	20.9	31.5	46.8	31.2	34.5	17.3	19.3	24.8	32	15.8	21.3	32.2	29.9	22.7	32.5	27.1	28	21.8	15.8	20.8
