# Supplementary material for: JAK1/2 inhibitor ruxolitinib reduces aggregates in cardiac proteinopathy
Source: EMBO Mol Med. 2026 Mar 31;18(5):1836–65. doi: 10.1038/s44321-026-00411-x (PMC13179346; doi:10.1038/s44321-026-00411-x)
Supplement: Supplementary file 13 — Source data Fig. 6 [file 44321_2026_411_MOESM13_ESM.zip › Figure 6/6A/WB Quantification of Aggregate area by cardiomyocyte area (DMSO, Ruxo - Scr vs siPsmd1).xlsx]

## Sheet: Sheet1
	DMSO
Scr	9.58741	15.062	14.4621	14.4596	13.5889	12.5529	9.80714	12.8327	13.8232	15.3626	14.1407	14.9531	14.4067	15.6567	11.8525	14.2058	12.5347	13.105	13.0985	9.81111	12.9649
siPsmd1	14.015	11.3807	9.30849	9.125	12.4946	8.78269	9.24884	13.1234	16.11	12.4382	14.7726	10.7944	14.8628	14.7298	13.3667	13.05	18.3368	11.6025	12.3108	12.4656	11.0541
	Ruxo
Scr	0.194169	0.666338	0.180564	0.293676	0.304233	0.309127	0.417826	0.451111	0.179639	0.135722	0.338446	0.434942	0.065898	0.649646	0.41893	0.473443	0.306786	0.22473	0.267171	0.597121	0.262186
siPsmd1	7.46875	8.40889	7.61268	7.22546	6.94937	7.00725	6.8873	7.95581	5.48356	6.6209	5.26646	6.725	5.1037	8.07656	5.85932	6.76274	7.23333	7.86727	8.81364	7.2244
