# Supplementary material for: JAK1/2 inhibitor ruxolitinib reduces aggregates in cardiac proteinopathy
Source: EMBO Mol Med. 2026 Mar 31;18(5):1836–65. doi: 10.1038/s44321-026-00411-x (PMC13179346; doi:10.1038/s44321-026-00411-x)
Supplement: Supplementary file 13 — Source data Fig. 6 [file 44321_2026_411_MOESM13_ESM.zip › Figure 6/6A/WB Quantification of Aggregate area by cardiomyocyte area (Scr, siJak1 - Scr vs siPsmd1).xlsx]

## Sheet: Sheet1
	Scr
Scr	13.4696	12.7655	13.0909	16.35	13.5176	13.4654	13.2741	19.19	20.2316	16.38	17.429	16.8533	16.4875	17.613	15.45	16.2179	15.35	15.1333	16.6667	12.0794	14.8346
siPsmd1	18.4546	15	16.615	16.96	15.8938	16.9833	17.31	19.8129	19.8545	17.1546	18.0031	19.5677	21.2789	19.256	16.5976	17.716	17.1348	16.3385	16.4727	14.3154	20.5529
	siJak1
Scr	2.534	2.15645	3.16986	2.50943	3.07273	2.70508	3.11547	4.96544	5.93889	4.18378	5.34048	5.20294	4.92222	4.90513	3.36591	3.79773	3.00909	3.26667	2.86964	3.56607	3.086
siPsmd1	6.97097	5.80357	5.77647	6.9	7.95	7.15714	7.07391	9.676	10.7614	8.81522	9.90488	8.65227	9.88372	10.0568	10.148	8.17564	10.9535	9.06522	8.02222	8.20882	9.86471	9.9
