# Supplementary material for: JAK1/2 inhibitor ruxolitinib reduces aggregates in cardiac proteinopathy
Source: EMBO Mol Med. 2026 Mar 31;18(5):1836–65. doi: 10.1038/s44321-026-00411-x (PMC13179346; doi:10.1038/s44321-026-00411-x)
Supplement: Supplementary file 13 — Source data Fig. 6 [file 44321_2026_411_MOESM13_ESM.zip › Figure 6/6B/Quantification.xlsx]

## Sheet: Sheet1
Scr	siAsb2
0.99	1.43
1.01	1.32
0.83	2.05
1.17	1.84
