# Supplementary material for: JAK1/2 inhibitor ruxolitinib reduces aggregates in cardiac proteinopathy
Source: EMBO Mol Med. 2026 Mar 31;18(5):1836–65. doi: 10.1038/s44321-026-00411-x (PMC13179346; doi:10.1038/s44321-026-00411-x)
Supplement: Supplementary file 13 — Source data Fig. 6 [file 44321_2026_411_MOESM13_ESM.zip › Figure 6/6C/WB Quantification of DES with WT and L59A mutation.xlsx]

## Sheet: Sheet1
WT	L595A	WT	L595A
1.2655	1.74078	0.927781	0.779952
0.957567	1.86112	1.00722	0.928455
0.776932	1.95237	1.065	0.965855
