# Supplementary material for: JAK1/2 inhibitor ruxolitinib reduces aggregates in cardiac proteinopathy
Source: EMBO Mol Med. 2026 Mar 31;18(5):1836–65. doi: 10.1038/s44321-026-00411-x (PMC13179346; doi:10.1038/s44321-026-00411-x)
Supplement: Supplementary file 13 — Source data Fig. 6 [file 44321_2026_411_MOESM13_ESM.zip › Figure 6/6D/Quantification.xlsx]

## Sheet: Sheet1
Soluble				Insoluble
Scr		siPSMD1		Scr		siPSMD1
WT	L595A	WT	L595A	WT	L595A	WT	L595A
1.11	2.59	2.04	3.04	0.93	2.44	1.01	2.09
0.88	3.32	1.63	2.04	0.93	2.78	0.89	2.35
1.01	3.81	2.39	2.44	1.15	2.49	1.3	2.47
