# Supplementary material for: JAK1/2 inhibitor ruxolitinib reduces aggregates in cardiac proteinopathy
Source: EMBO Mol Med. 2026 Mar 31;18(5):1836–65. doi: 10.1038/s44321-026-00411-x (PMC13179346; doi:10.1038/s44321-026-00411-x)
Supplement: Supplementary file 14 — Source data Fig. 7 [file 44321_2026_411_MOESM14_ESM.zip]

Archive with 46 entries (39 files):
- Figure 7/
- Figure 7/7A/
- Figure 7/7A/Quantification of HW-to-BW.pzfx
- Figure 7/7A/Quantification of HW-to-BW.xlsx
- Figure 7/7B/
- Figure 7/7B/Quantification of LVEF.pzfx
- Figure 7/7B/Quantification of LVEF.xlsx
- Figure 7/7C/
- Figure 7/7C/western ACTN2 7 months.tif
- Figure 7/7C/western GAPDH 1 month.tif
- Figure 7/7C/western GAPDH 4 months.tif
- Figure 7/7C/western P-STAT3 1 month.tif
- Figure 7/7C/western P-STAT3 4 months.tif
- Figure 7/7C/western P-STAT3 7 months.tif
- Figure 7/7C/western STAT3 1 month.tif
- Figure 7/7C/western STAT3 4 months.tif
- Figure 7/7C/western STAT3 7 months.tif
- Figure 7/7D/
- Figure 7/7D/WB Quantification of P-STAT3-to-STAT3.pzfx
- Figure 7/7D/WB Quantification of P-STAT3-to-STAT3.xlsx
- Figure 7/7E/
- Figure 7/7E/WB Quantification of Stat3 mRNA.pzfx
- Figure 7/7E/WB Quantification of Stat3 mRNA.xlsx
- Figure 7/7F/
- Figure 7/7F/WB Quantification of CRYAB.pzfx
- Figure 7/7F/WB Quantification of CRYAB.xlsx
- Figure 7/7F/WB Quantification of Desmin.pzfx
- Figure 7/7F/WB Quantification of Desmin.xlsx
- Figure 7/7F/WB Quantification of JAK1.pzfx
- Figure 7/7F/WB Quantification of JAK1.xlsx
- Figure 7/7F/WB Quantification of P-STAT3.pzfx
- Figure 7/7F/WB Quantification of P-STAT3.xlsx
- Figure 7/7F/western Insoluble ACTN2 1.tif
- Figure 7/7F/western Insoluble ACTN2.tif
- Figure 7/7F/western Insoluble CRYAB.tif
- Figure 7/7F/western Insoluble Desmin.tif
- Figure 7/7F/western Insoluble JAK1.tif
- Figure 7/7F/western Insoluble P-STAT3.tif
- Figure 7/7F/western Insoluble STAT3.tif
- Figure 7/7F/western Soluble CRYAB.tif
- Figure 7/7F/western Soluble Desmin.tif
- Figure 7/7F/western Soluble GAPDH 1.tif
- Figure 7/7F/western Soluble GAPDH.tif
- Figure 7/7F/western Soluble JAK1.tif
- Figure 7/7F/western Soluble P-STAT3.tif
- Figure 7/7F/western Soluble STAT3.tif
