# Supplementary material for: JAK1/2 inhibitor ruxolitinib reduces aggregates in cardiac proteinopathy
Source: EMBO Mol Med. 2026 Mar 31;18(5):1836–65. doi: 10.1038/s44321-026-00411-x (PMC13179346; doi:10.1038/s44321-026-00411-x)
Supplement: Supplementary file 14 — Source data Fig. 7 [file 44321_2026_411_MOESM14_ESM.zip › Figure 7/7A/Quantification of HW-to-BW.xlsx]

## Sheet: Sheet1
1-month		4-month		7-month
NTG	R120G	NTG	R120G	NTG	R120G
5.35	5.32	3.99	5.42	4.76	5.43
4.85	4.72	4.29	6.93	6,37*	7.78
4.7	4.96	4.46	5.49	4.3	7.64
5.24	5.25	4.85	7.15	4.68	8.57
5.11	5.16	4.07	7.1	4.16	7.4
		4.68	5.62	4.33	6.96
		4.35	6.09
			7.52
			7.55
			6.9
		4.47	4.49	5.12	5.95
		4.69	4.21	4.08	4
		4.66	4.72	3.59	6.88
			5.59	4.29	7.06
			7.38	4	6.18
			8.11	4.37	6.33
				4.74
				4.6
