# Supplementary material for: JAK1/2 inhibitor ruxolitinib reduces aggregates in cardiac proteinopathy
Source: EMBO Mol Med. 2026 Mar 31;18(5):1836–65. doi: 10.1038/s44321-026-00411-x (PMC13179346; doi:10.1038/s44321-026-00411-x)
Supplement: Supplementary file 14 — Source data Fig. 7 [file 44321_2026_411_MOESM14_ESM.zip › Figure 7/7B/Quantification of LVEF.xlsx]

## Sheet: Sheet1
7-month
NTG	R120G
76.1245	65.5554
61.691	52.436
72.5483	49.4701
72.6725	33.0403
67.4661	59.8287
60.7223	49.9874
67.2535
