# Supplementary material for: JAK1/2 inhibitor ruxolitinib reduces aggregates in cardiac proteinopathy
Source: EMBO Mol Med. 2026 Mar 31;18(5):1836–65. doi: 10.1038/s44321-026-00411-x (PMC13179346; doi:10.1038/s44321-026-00411-x)
Supplement: Supplementary file 14 — Source data Fig. 7 [file 44321_2026_411_MOESM14_ESM.zip › Figure 7/7E/WB Quantification of Stat3 mRNA.xlsx]

## Sheet: Sheet1
WT	DRM
0.992421	1.01403
0.897328	0.897753
0.776907	0.893781
1.0025	1.14371
1.13753
1.06773
1.12558
