# Supplementary material for: JAK1/2 inhibitor ruxolitinib reduces aggregates in cardiac proteinopathy
Source: EMBO Mol Med. 2026 Mar 31;18(5):1836–65. doi: 10.1038/s44321-026-00411-x (PMC13179346; doi:10.1038/s44321-026-00411-x)
Supplement: Supplementary file 14 — Source data Fig. 7 [file 44321_2026_411_MOESM14_ESM.zip › Figure 7/7F/WB Quantification of JAK1.xlsx]

## Sheet: Sheet1
Soluble		Insoluble
Ntg	R120G	Ntg	R120G
0.87	1.05	1.11	2.98
0.89	0.75	1.08	2.86
0.69	1.4	0.79	2.13
1.13	1.26	0.59	2.01
1.25	1.31	0.76	1.77
1.14	1.59	1.12	1.98
1.03	1.64	1.56	3.68
