# Supplementary material for: JAK1/2 inhibitor ruxolitinib reduces aggregates in cardiac proteinopathy
Source: EMBO Mol Med. 2026 Mar 31;18(5):1836–65. doi: 10.1038/s44321-026-00411-x (PMC13179346; doi:10.1038/s44321-026-00411-x)
Supplement: Supplementary file 15 — Source data Fig. 8 [file 44321_2026_411_MOESM15_ESM.zip]

Archive with 46 entries (37 files):
- Figure 8/
- Figure 8/8A/
- Figure 8/8A/p-STAT3.tif
- Figure 8/8A/pSTAT3/
- Figure 8/8A/pSTAT3/20_02_2025_18_54_41.Tif
- Figure 8/8A/pSTAT3/20_02_2025_18_54_47.Tif
- Figure 8/8A/pSTAT3/20_02_2025_18_54_51.Tif
- Figure 8/8A/pSTAT3/p-STAT3.tif
- Figure 8/8A/S6/
- Figure 8/8A/S6/20_02_2025_18_54_34.Tif
- Figure 8/8A/S6/20_02_2025_18_54_38.Tif
- Figure 8/8A/S6/Merge.Tif
- Figure 8/8A/S6/S6.tif
- Figure 8/8A/S6.tif
- Figure 8/8A/STAT3/
- Figure 8/8A/STAT3/24_02_2025_18_43_32.Tif
- Figure 8/8A/STAT3/24_02_2025_18_43_54.Tif
- Figure 8/8A/STAT3/24_02_2025_18_44_01.Tif
- Figure 8/8A/STAT3/STAT3.tif
- Figure 8/8A/STAT3.tif
- Figure 8/8B/
- Figure 8/8B/Beats per minute (BPM).pzfx
- Figure 8/8B/Beats per minute (BPM).xlsx
- Figure 8/8B/Force development.pzfx
- Figure 8/8B/Force development.xlsx
- Figure 8/8C/
- Figure 8/8C/Pacing day 40 - Absolute Force.pzfx
- Figure 8/8C/Pacing day 40 - Absolute Force.xlsx
- Figure 8/8C/Pacing day 40 - RT (80%).pzfx
- Figure 8/8C/Pacing day 40 - RT (80%).xlsx
- Figure 8/8C/Pacing day 40 - TTP (-80%).pzfx
- Figure 8/8C/Pacing day 40 - TTP (-80%).xlsx
- Figure 8/8D/
- Figure 8/8D/Pacing day 60 - Absolute Force.pzfx
- Figure 8/8D/Pacing day 60 - Absolute Force.xlsx
- Figure 8/8D/Pacing day 60 - RT (80%).pzfx
- Figure 8/8D/Pacing day 60 - RT (80%).xlsx
- Figure 8/8D/Pacing day 60 - TTP (-80%).pzfx
- Figure 8/8D/Pacing day 60 - TTP (-80%).xlsx
- Figure 8/8E/
- Figure 8/8E/HE 1 (30 μM) .ndpi_14.0x.jpg
- Figure 8/8E/HE 2 (10 μM) .ndpi_14.0x.jpg
- Figure 8/8E/HE 3 (3 μM) .ndpi_14.0x.jpg
- Figure 8/8E/HE 4 (1 μM) .ndpi_14.0x.jpg
- Figure 8/8E/HE 5 (0.3 μM) .ndpi_14.0x.jpg
- Figure 8/8E/HE 6 (solvent DMSO) .ndpi_14.0x.jpg
