# Supplementary material for: JAK1/2 inhibitor ruxolitinib reduces aggregates in cardiac proteinopathy
Source: EMBO Mol Med. 2026 Mar 31;18(5):1836–65. doi: 10.1038/s44321-026-00411-x (PMC13179346; doi:10.1038/s44321-026-00411-x)
Supplement: Supplementary file 15 — Source data Fig. 8 [file 44321_2026_411_MOESM15_ESM.zip › Figure 8/8B/Beats per minute (BPM).xlsx]

## Sheet: Sheet1
Days	DMSO				Ruxolitinib [0.3 µM]				Ruxolitinib [1 µM]				Ruxolitinib [3 µM]				Ruxolitinib [10 µM]				Ruxolitinib [30 µM]
0	0	0	0		0	0	0	0	0	0	0	0	0	0	0	0	0	0	0	0	0	0	0	0
9	60	60	60		84	60	60	54	66	60	54	66	66	60	72	66	60	66	66	72	54	54	66	60
11	96	72	72		72	78	72	66	60	78	60	66	72	54	66	72	66	54	66	66	66	60	66	66
14	78	78	84		72	66	78	84	66	72	72	90	72	60	78	102	72	60	66	66	66	66	66	66
16	72	72	108		78	60	72	72	66	66	72	78	66	72	60	102	72	66	72	66	54	66	66	60
18	96	60	90		78	66	60	108	60	72	78	96	66	78	60	102	60	72	72	66	66	78	72	60
21	66	66	78		84	66	66	72	54	90	84	108	66	60	66	132	60	72	60	66	84	72	90	60
23	78	54	78		72	54	54	78	78	78	54	72	72	54	60	54	78	54	54	60	60	78	72	60
25	72	54	60		78	54	54	60	90	60	42	60	60	54	54	66	66	60	54	78	60	54	54	48
28	78	54	102		60	54	54	60	66	60	48	66	60	54	60	66	60	66	54	54	54	60	66	54
30	60	60	114		54	60	60	96	66	96	84	132	72	78	78	78	72	78	66	96	60	60	108	96
32	60	54	102		66	48	54	42	48	54	42	72	48	132	48	54	42	42	36	66	42	42	36	48
35	48	42	66		54	54	42	48	42	48	48	60	42	60	42	66	42	42	36	42	30	42	24	30
37	60	48	48		54	54	48	48	48	48	66	54	54	54	42	66	36	48	36	36	24	42	24	30
39	42	42	60		36	42	42	48	42	42	36	48	48	54	36	72	48	42	30	36	30	24	24	24
42	42	48	48		42	42	36	36	36	48	48	48	42	54	60	42	66	24	24	30	30	12	12	24
43	48	42	45		39	45	42	36	33	36	42	36	42	39	42	39	42	42	33	39	21	15	15	45
44	42	42	51		45	45	42	42	39	39	39	45	39	45	36	42	39	30	33	33	27	24	15	27
46	48	45	48		42	48	36	39	39	36	39	69	39	36	45	54	51	27	24	27	21	15	12	15
49	42	45	45		39	39	33	51	36		39	33	36	36	33	51	36	24	27	30	30	18	21	21
51	39	42	51		30	33	36	33	33		30	42		33	33	75		27	21	33	15	18	15	18
53	36	36	42		33	48	33		36		30	42		30	30	30		24	30	27	18	36	30	21
56	36	69	48		30	45	30		36		27	42		24	27	36		24	18	27	15	12	18	27
58	42	36	45		33	48	36		36		30	36		33	36	87		42		30	12	12	18	27
