# Supplementary material for: JAK1/2 inhibitor ruxolitinib reduces aggregates in cardiac proteinopathy
Source: EMBO Mol Med. 2026 Mar 31;18(5):1836–65. doi: 10.1038/s44321-026-00411-x (PMC13179346; doi:10.1038/s44321-026-00411-x)
Supplement: Supplementary file 15 — Source data Fig. 8 [file 44321_2026_411_MOESM15_ESM.zip › Figure 8/8B/Force development.xlsx]

## Sheet: Sheet1
Days	DMSO				Ruxolitinib [0.3 µM]				Ruxolitinib [1 µM]				Ruxolitinib [3 µM]				Ruxolitinib [10 µM]				Ruxolitinib [30 µM]
0	0	0	0		0	0	0	0	0	0	0	0	0	0	0	0	0	0	0	0	0	0	0	0
9	0.19	0.275	0.19		0.102	0.222	0.223	0.178	0.255	0.223	0.2	0.272	0.243	0.203	0.183	0.217	0.248	0.126	0.215	0.186	0.245	0.2	0.267	0.262
11	0.18	0.247	0.201		0.19	0.19	0.222	0.238	0.228	0.223	0.247	0.274	0.248	0.233	0.2	0.2	0.225	0.212	0.218	0.22	0.247	0.227	0.257	0.252
14	0.228	0.22	0.198		0.186	0.193	0.2	0.228	0.203	0.163	0.208	0.196	0.215	0.176	0.163	0.158	0.193	0.19	0.151	0.191	0.205	0.196	0.237	0.243
16	0.248	0.213	0.191		0.235	0.223	0.168	0.24	0.223	0.201	0.225	0.262	0.222	0.213	0.208	0.186	0.205	0.208	0.195	0.215	0.23	0.22	0.269	0.264
18	0.222	0.193	0.193		0.19	0.217	0.206	0.238	0.201	0.181	0.212	0.193	0.225	0.203	0.175	0.143	0.213	0.195	0.186	0.208	0.222	0.223	0.295	0.294
21	0.232	0.196	0.191		0.183	0.188	0.191	0.223	0.195	0.165	0.183	0.215	0.23	0.2	0.166	0.124	0.198	0.186	0.178	0.21	0.215	0.218	0.26	0.331
23	0.2	0.191	0.171		0.22	0.233	0.22	0.25	0.205	0.158	0.21	0.195	0.248	0.22	0.225	0.02	0.21	0.191	0.176	0.193	0.23	0.198	0.289	0.309
25	0.243	0.237	0.203		0.18	0.25	0.223	0.267	0.205	0.222	0.253	0.265	0.245	0.233	0.186	0.185	0.193	0.2	0.185	0.242	0.25	0.262	0.311	0.316
28	0.269	0.233	0.257		0.212	0.292	0.235	0.272	0.196	0.21	0.27	0.242	0.242	0.233	0.191	0.193	0.213	0.212	0.186	0.225	0.225	0.259	0.316	0.307
30	0.277	0.228	0.201		0.076	0.248	0.275	0.173	0.158	0.247	0.264	0.067	0.26	0.243	0.217	0.235	0.235	0.21	0.21	0.195	0.196	0.144	0.354	0.039
32	0.28	0.264	0.165		0.265	0.257	0.253	0.282	0.225	0.228	0.242	0.264	0.272	0.059	0.215	0.208	0.227	0.181	0.191	0.133	0.223	0.227	0.272	0.225
35	0.294	0.275	0.237		0.253	0.267	0.193	0.279	0.265	0.233	0.252	0.265	0.277	0.238	0.218	0.161	0.217	0.203	0.203	0.222	0.252	0.27	0.274	0.371
37	0.317	0.294	0.225		0.257	0.235	0.205	0.27	0.242	0.238	0.198	0.277	0.264	0.225	0.233	0.232	0.248	0.205	0.205	0.222	0.25	0.285	0.302	0.359
39	0.309	0.309	0.238		0.267	0.317	0.307	0.324	0.181	0.277	0.272	0.186	0.306	0.22	0.255	0.238	0.27	0.366	0.178	0.253	0.195	0.248	0.304	0.304
42	0.314	0.304	0.19		0.248	0.29	0.217	0.173	0.24	0.294	0.217	0.312	0.29	0.25	0.129	0.218	0.238	0.22	0.159	0.222	0.23	0*	0*	0.243
43	0.279	0.312	0.213		0.252	0.3	0.203	0.223	0.23	0.294	0.292	0.233	0.306	0.237	0.233	0.264	0.091	0.21	0.18	0.259	0.265	0.232	0.215	0.232
44	0.346	0.317	0.21		0.3	0.285	0.314	0.264	0.233	0.269	0.272	0.326	0.275	0.248	0.242	0.264	0.247	0.222	0.193	0.259	0.24	0.248	0.228	0.237
46	0.358	0.299	0.205		0.361	0.416	0.274	0.222	0.265	0.233	0.289	0.136	0.326	0.267	0.235	0.264	0.2	0.331	0.213	0.277	0.269	0.267	0.257	0.351
49	0.364	0.277	0.17		0.349	0.363	0.264	0.201	0.245	0.247	0.217	0.351	0.361	0.247	0.252	0.217	0.253	0.217	0.123	0.243	0.329	0.242	0.19	0.26
51	0.359	0.275	0.151		0.341	0.361	0.242	0.28	0.222	0	0.282	0.3	0	0.23	0.217	0.139	0	0.208	0.168	0.232	0.201	0.193	0.159	0.356
53	0.384	0.302	0.17		0.391	0.463	0.27	0	0.311	0	0.309	0.25	0	0.279	0.265	0.215	0	0.193	0.176	0.193	0.101	0.201	0.087	0.134
56	0.353	0.19	0.186		0.373	0.388	0.309	0	0.311	0	0.326	0.082	0	0.257	0.27	0.287	0	0.237	0.166	0.264	0.245	0.269	0.148	0.311
58	0.243	0.322	0.185		0.46	0.383	0.317	0	0.144	0	0.284	0.289	0	0.176	0.282	0.201	0	0.208	0	0.217	0.097	0.154	0.091	0.076
