# Supplementary material for: JAK1/2 inhibitor ruxolitinib reduces aggregates in cardiac proteinopathy
Source: EMBO Mol Med. 2026 Mar 31;18(5):1836–65. doi: 10.1038/s44321-026-00411-x (PMC13179346; doi:10.1038/s44321-026-00411-x)
Supplement: Supplementary file 15 — Source data Fig. 8 [file 44321_2026_411_MOESM15_ESM.zip › Figure 8/8D/Pacing day 60 - Absolute Force.xlsx]

## Sheet: Sheet1
0 (Ruxo)	0.3 (Ruxo)	1 (Ruxo)	3 (Ruxo)	10 (Ruxo)	30 (Ruxo)
0.267	0.289	0.123	0.166	0.227	0.099
0.146	0.329	0.3	0.252	0.153	0.116
	0.299	0.18			0.116
