# Supplementary material for: JAK1/2 inhibitor ruxolitinib reduces aggregates in cardiac proteinopathy
Source: EMBO Mol Med. 2026 Mar 31;18(5):1836–65. doi: 10.1038/s44321-026-00411-x (PMC13179346; doi:10.1038/s44321-026-00411-x)
Supplement: Supplementary file 15 — Source data Fig. 8 [file 44321_2026_411_MOESM15_ESM.zip › Figure 8/8D/Pacing day 60 - RT (80%).xlsx]

## Sheet: Sheet1
0 (Ruxo)	0.3 (Ruxo)	1 (Ruxo)	3 (Ruxo)	10 (Ruxo)	30 (Ruxo)
0.192	0.173	0.19	0.17	0.196	0.217
0.225	0.185	0.175	0.206	0.169	0.216
	0.187	0.189			0.191
					0.244
