# Supplementary material for: JAK1/2 inhibitor ruxolitinib reduces aggregates in cardiac proteinopathy
Source: EMBO Mol Med. 2026 Mar 31;18(5):1836–65. doi: 10.1038/s44321-026-00411-x (PMC13179346; doi:10.1038/s44321-026-00411-x)
Supplement: Supplementary file 15 — Source data Fig. 8 [file 44321_2026_411_MOESM15_ESM.zip › Figure 8/8D/Pacing day 60 - TTP (-80%).xlsx]

## Sheet: Sheet1
0 (Ruxo)	0.3 (Ruxo)	1 (Ruxo)	3 (Ruxo)	10 (Ruxo)	30 (Ruxo)
0.14	0.133	0.137	0.133	0.137	0.136
0.169	0.14	0.138	0.138	0.124	0.126
	0.136	0.148			0.129
					0.134
