# Supplementary material for: JAK1/2 inhibitor ruxolitinib reduces aggregates in cardiac proteinopathy
Source: EMBO Mol Med. 2026 Mar 31;18(5):1836–65. doi: 10.1038/s44321-026-00411-x (PMC13179346; doi:10.1038/s44321-026-00411-x)
Supplement: Supplementary file 16 — Source data Fig. 9 [file 44321_2026_411_MOESM16_ESM.zip]

Archive with 51 entries (43 files):
- Figure 9/
- Figure 9/9B/
- Figure 9/9B/Quantification of western blot 9B.pzfx
- Figure 9/9B/Quantification of western blot 9B.xlsx
- Figure 9/9B/western GAPDH.tif
- Figure 9/9B/western P-STAT3.tif
- Figure 9/9B/western STAT3.tif
- Figure 9/9C/
- Figure 9/9C/Quantification of LVEDV.pzfx
- Figure 9/9C/Quantification of LVEDV.xlsx
- Figure 9/9C/Quantification of LVEF.pzfx
- Figure 9/9C/Quantification of LVEF.xlsx
- Figure 9/9C/Quantification of LVESV.pzfx
- Figure 9/9C/Quantification of LVESV.xlsx
- Figure 9/9C/Quantification of LVIDd.pzfx
- Figure 9/9C/Quantification of LVIDd.xlsx
- Figure 9/9C/Quantification of LVIDs.pzfx
- Figure 9/9C/Quantification of LVIDs.xlsx
- Figure 9/9C/Quantification of LVM to BW.pzfx
- Figure 9/9C/Quantification of LVM to BW.xlsx
- Figure 9/9D/
- Figure 9/9D/Quantification of BW.pzfx
- Figure 9/9D/Quantification of BW.xlsx
- Figure 9/9D/Quantification of HW to BW.pzfx
- Figure 9/9D/Quantification of HW to BW.xlsx
- Figure 9/9D/Quantification of HW.pzfx
- Figure 9/9D/Quantification of HW.xlsx
- Figure 9/9E/
- Figure 9/9E/NTG_Veh_CRYAB.tif
- Figure 9/9E/NTG_Veh_RGB.tif
- Figure 9/9E/R120G_Ruxo_CRYAB.tif
- Figure 9/9E/R120G_Ruxo_RGB.tif
- Figure 9/9E/R120G_Veh_CRYAB.tif
- Figure 9/9E/R120G_Veh_RGB.tif
- Figure 9/9F/
- Figure 9/9F/Quantification of Aggregate area by myocyte area.pzfx
- Figure 9/9F/Quantification of Aggregate area by myocyte area.xlsx
- Figure 9/9G/
- Figure 9/9G/ACTN2_Insoluble.tif
- Figure 9/9G/CRYAB_Insoluble.tif
- Figure 9/9G/CRYAB_Soluble.tif
- Figure 9/9G/GAPDH_Soluble.tif
- Figure 9/9G/WB Quantification of CRYAB.pzfx
- Figure 9/9G/WB Quantification of CRYAB.xlsx
- Figure 9/9H/
- Figure 9/9H/R120G-Ruxo_Desmin.tif
- Figure 9/9H/R120G-Ruxo_Overlay.tif
- Figure 9/9H/R120G-Ruxo_TD.tif
- Figure 9/9H/R120G-Veh_Desmin.tif
- Figure 9/9H/R120G-Veh_Overlay.tif
- Figure 9/9H/R120G-Veh_TD.tif
