# Supplementary material for: JAK1/2 inhibitor ruxolitinib reduces aggregates in cardiac proteinopathy
Source: EMBO Mol Med. 2026 Mar 31;18(5):1836–65. doi: 10.1038/s44321-026-00411-x (PMC13179346; doi:10.1038/s44321-026-00411-x)
Supplement: Supplementary file 16 — Source data Fig. 9 [file 44321_2026_411_MOESM16_ESM.zip › Figure 9/9B/Quantification of western blot 9B.xlsx]

## Sheet: Sheet1
NTG	Veh	Ruxo
0.177039	0.447127	0.393327
0.252044	0.996529	0.653585
0.226643	0.828756	0.296317
	0.97912	0.633302
	0.773813	0.587694
	1.42178	0.261886
