# Supplementary material for: JAK1/2 inhibitor ruxolitinib reduces aggregates in cardiac proteinopathy
Source: EMBO Mol Med. 2026 Mar 31;18(5):1836–65. doi: 10.1038/s44321-026-00411-x (PMC13179346; doi:10.1038/s44321-026-00411-x)
Supplement: Supplementary file 16 — Source data Fig. 9 [file 44321_2026_411_MOESM16_ESM.zip › Figure 9/9C/Quantification of LVEDV.xlsx]

## Sheet: Sheet1
	NTG													R120G
Before	58.2	70.2	56.8	49.2	58.9	49.2	53.1	40.6	55.8	47.9	53.8	46.6	45.5	43.5	71.7	70.5	49.1	72.5	50.5	46.4	30.9	46.9	37.1	64.8	63.3	40.9	45.8	20.7	38.8	48.1
Veh	45.3	65.1	76.1	45	47	35.6	55.6							40.9	45.8	69	50.7	61.7	30.9	59.4	44.4
Ruxo	67.1	35.6	42.2	37.3	44.1	63.1								34.1	39.1	29.1	48.1	25.5	45.5	43.6	72.4	49.3
