# Supplementary material for: JAK1/2 inhibitor ruxolitinib reduces aggregates in cardiac proteinopathy
Source: EMBO Mol Med. 2026 Mar 31;18(5):1836–65. doi: 10.1038/s44321-026-00411-x (PMC13179346; doi:10.1038/s44321-026-00411-x)
Supplement: Supplementary file 16 — Source data Fig. 9 [file 44321_2026_411_MOESM16_ESM.zip › Figure 9/9C/Quantification of LVEF.xlsx]

## Sheet: Sheet1
	NTG													R120G
Before	71	69	76	83	71	71	64	79	76	52	71	83	77	64	80	61	72	65	66	73	69	67	79	74	75	73	71	78	83	74
Veh	73	64	80	82	77	80	62							53	62	58	65	54	71	55	55
Ruxo	71	85	80	90	85	64								72	77	84	77	79	63	61	81	78
