# Supplementary material for: JAK1/2 inhibitor ruxolitinib reduces aggregates in cardiac proteinopathy
Source: EMBO Mol Med. 2026 Mar 31;18(5):1836–65. doi: 10.1038/s44321-026-00411-x (PMC13179346; doi:10.1038/s44321-026-00411-x)
Supplement: Supplementary file 16 — Source data Fig. 9 [file 44321_2026_411_MOESM16_ESM.zip › Figure 9/9D/Quantification of HW to BW.xlsx]

## Sheet: Sheet1
	NTG							R120G
Veh	4.43	4.14	4.42	5.03	3.97	4.11	4.21	7.01	6.37	8.24	6.63	6	5.66	6.54	6.76
Ruxo	4.45	4.3	4.3	4.3	4	3.85		7.63	7	5.4	5.44	7	6.07	6.14	5.94	5.35
