# Supplementary material for: JAK1/2 inhibitor ruxolitinib reduces aggregates in cardiac proteinopathy
Source: EMBO Mol Med. 2026 Mar 31;18(5):1836–65. doi: 10.1038/s44321-026-00411-x (PMC13179346; doi:10.1038/s44321-026-00411-x)
Supplement: Supplementary file 16 — Source data Fig. 9 [file 44321_2026_411_MOESM16_ESM.zip › Figure 9/9D/Quantification of HW.xlsx]

## Sheet: Sheet1
	NTG							R120G
Veh	130	110	140	130	115	111	143	180	160	220	190	190	180	183	169
Ruxo	140	110	100	110	112	131		190	196	170	170	180	176	178	202	182
