# Supplementary material for: JAK1/2 inhibitor ruxolitinib reduces aggregates in cardiac proteinopathy
Source: EMBO Mol Med. 2026 Mar 31;18(5):1836–65. doi: 10.1038/s44321-026-00411-x (PMC13179346; doi:10.1038/s44321-026-00411-x)
Supplement: Supplementary file 16 — Source data Fig. 9 [file 44321_2026_411_MOESM16_ESM.zip › Figure 9/9F/Quantification of Aggregate area by myocyte area.xlsx]

## Sheet: Sheet1
Veh	Ruxo
26.7	13.8
26	18.3
27.6	23.8
27.6	18.4
24.8	7.1
21.3	26
24.2	11.9
23.2	23.9
27.2	9.1
29.4	21.7
25.9
23.9
29.3
48.5	20.4
51.8	20.8
32	9.2
41.8	28.1
40.3	23.5
30.7	22.5
36.3	8.3
62.3	11.3
37.9	9.1
38.1
28.4046
25.6333	20.7
18.9889	20.2
18.4467	20.8
25.6	10.4
12.55	24.4
19.0667	2.5
22.7818	18.3
27.4	18.2
22.15	5.5
