# Supplementary material for: JAK1/2 inhibitor ruxolitinib reduces aggregates in cardiac proteinopathy
Source: EMBO Mol Med. 2026 Mar 31;18(5):1836–65. doi: 10.1038/s44321-026-00411-x (PMC13179346; doi:10.1038/s44321-026-00411-x)
Supplement: Supplementary file 16 — Source data Fig. 9 [file 44321_2026_411_MOESM16_ESM.zip › Figure 9/9G/WB Quantification of CRYAB.xlsx]

## Sheet: Sheet1
Soluble		Insoluble
Veh	Ruxo	Veh	Ruxo
1.04	0.72	1.15334	0.821772
0.95	0.79	0.904388	0.502922
1.02	0.64	0.942271	0.63256
0.76	0.47	0.817309	0.525385
0.93	1.37	1.24393	0.83627
1.05	1.12	1.01429	1.14619
1.26	1.24	0.924465	0.733548
	1.1		0.614866
