# Supplementary material for: JAK1/2 inhibitor ruxolitinib reduces aggregates in cardiac proteinopathy
Source: EMBO Mol Med. 2026 Mar 31;18(5):1836–65. doi: 10.1038/s44321-026-00411-x (PMC13179346; doi:10.1038/s44321-026-00411-x)
Supplement: Supplementary file 17 — Source data Fig. 10 [file 44321_2026_411_MOESM17_ESM.zip]

Archive with 54 entries (45 files):
- Figure 10/
- Figure 10/10B/
- Figure 10/10B/Quantification of JAK1 mRNA.pzfx
- Figure 10/10B/Quantification of JAK1 mRNA.xlsx
- Figure 10/10C/
- Figure 10/10C/Quantification of western blot 8C.pzfx
- Figure 10/10C/Quantification of western blot 8C.xlsx
- Figure 10/10C/western ACTN2.tif
- Figure 10/10C/western JAK1.tif
- Figure 10/10D/
- Figure 10/10D/Quantification of LVEDV.pzfx
- Figure 10/10D/Quantification of LVEDV.xlsx
- Figure 10/10D/Quantification of LVEF.pzfx
- Figure 10/10D/Quantification of LVEF.xlsx
- Figure 10/10D/Quantification of LVESV.pzfx
- Figure 10/10D/Quantification of LVESV.xlsx
- Figure 10/10D/Quantification of LVIDd.pzfx
- Figure 10/10D/Quantification of LVIDd.xlsx
- Figure 10/10D/Quantification of LVIDs.pzfx
- Figure 10/10D/Quantification of LVIDs.xlsx
- Figure 10/10D/Quantification of LVM to BW.pzfx
- Figure 10/10D/Quantification of LVM to BW.xlsx
- Figure 10/10E/
- Figure 10/10E/Quantification of BW.pzfx
- Figure 10/10E/Quantification of BW.xlsx
- Figure 10/10E/Quantification of HW to BW.pzfx
- Figure 10/10E/Quantification of HW to BW.xlsx
- Figure 10/10E/Quantification of HW.pzfx
- Figure 10/10E/Quantification of HW.xlsx
- Figure 10/10F/
- Figure 10/10F/WB Quantification of P-STAT3.pzfx
- Figure 10/10F/WB Quantification of P-STAT3.xlsx
- Figure 10/10F/western GAPDH.tif
- Figure 10/10F/western P-STAT3.tif
- Figure 10/10F/western STAT3.tif
- Figure 10/10G/
- Figure 10/10G/Quantification of Aggregate area by myocyte area.pzfx
- Figure 10/10G/Quantification of Aggregate area by myocyte area.xlsx
- Figure 10/10G/R120G-Jak1 hom KO.tif
- Figure 10/10G/R120G-Jak1 wt.tif
- Figure 10/10H/
- Figure 10/10H/WB Quantification of CRYAB.pzfx
- Figure 10/10H/WB Quantification of CRYAB.xlsx
- Figure 10/10H/western ACTN2.png
- Figure 10/10H/western CRYAB 1.png
- Figure 10/10H/western CRYAB.png
- Figure 10/10H/western GAPDH.png
- Figure 10/10I/
- Figure 10/10I/R120G-Jak1 hom KO_CRYAB.tif
- Figure 10/10I/R120G-Jak1 hom KO_Desmin.tif
- Figure 10/10I/R120G-Jak1 hom KO_Overlay.tif
- Figure 10/10I/R120G-Jak1 wt_CRYAB.tif
- Figure 10/10I/R120G-Jak1 wt_Desmin.tif
- Figure 10/10I/R120G-Jak1 wt_Overlay.tif
