# Supplementary material for: JAK1/2 inhibitor ruxolitinib reduces aggregates in cardiac proteinopathy
Source: EMBO Mol Med. 2026 Mar 31;18(5):1836–65. doi: 10.1038/s44321-026-00411-x (PMC13179346; doi:10.1038/s44321-026-00411-x)
Supplement: Supplementary file 17 — Source data Fig. 10 [file 44321_2026_411_MOESM17_ESM.zip › Figure 10/10B/Quantification of JAK1 mRNA.xlsx]

## Sheet: Sheet1
		R120G
NTG-MCM	MCM	Jak1 het KO	Jak1 hom KO
0.95	1.06	0.65	0.38
1.1	1	0.63	0.37
0.89	1.19	0.69	0.4
1.05	0.95	0.7
1.02
