# Supplementary material for: JAK1/2 inhibitor ruxolitinib reduces aggregates in cardiac proteinopathy
Source: EMBO Mol Med. 2026 Mar 31;18(5):1836–65. doi: 10.1038/s44321-026-00411-x (PMC13179346; doi:10.1038/s44321-026-00411-x)
Supplement: Supplementary file 17 — Source data Fig. 10 [file 44321_2026_411_MOESM17_ESM.zip › Figure 10/10D/Quantification of LVEDV.xlsx]

## Sheet: Sheet1
	NTG																		R120G
Jak1 wt	49	46	74	70	68	60	72	97	76	65	52	80	91	60	62	73	74	68	65	61	59	42	67	62	66	86	79	77	60
Jak1 het KO	64	63	55	76	77	73	99	43	95	68									27	69	50	52	56	76	82	63
Jak1 hom KO	81	64	42	65	57	105	68	76	94	76	56	71							35	49	47	39	78	37	60	95	66
