# Supplementary material for: JAK1/2 inhibitor ruxolitinib reduces aggregates in cardiac proteinopathy
Source: EMBO Mol Med. 2026 Mar 31;18(5):1836–65. doi: 10.1038/s44321-026-00411-x (PMC13179346; doi:10.1038/s44321-026-00411-x)
Supplement: Supplementary file 17 — Source data Fig. 10 [file 44321_2026_411_MOESM17_ESM.zip › Figure 10/10D/Quantification of LVEF.xlsx]

## Sheet: Sheet1
	NTG																		R120G
Jak1 wt	69	57	65	61	64	64	61	64	53	64	60	48	62	75	80	63	64	51	43	40	52	48	50	37	18	50	34	42	44
Jak1 het KO	67	64	65	62	62	63	59	54	50	56									62	59	29	59	38	59	23	44
Jak1 hom KO	77	70	76	70	65	55	59	63	35	62	50	60							67	70	64	51	48	59	43	37	60
