# Supplementary material for: JAK1/2 inhibitor ruxolitinib reduces aggregates in cardiac proteinopathy
Source: EMBO Mol Med. 2026 Mar 31;18(5):1836–65. doi: 10.1038/s44321-026-00411-x (PMC13179346; doi:10.1038/s44321-026-00411-x)
Supplement: Supplementary file 17 — Source data Fig. 10 [file 44321_2026_411_MOESM17_ESM.zip › Figure 10/10D/Quantification of LVESV.xlsx]

## Sheet: Sheet1
	NTG																		R120G
Jak1 wt	15	20	26	27	24	22	28	35	36	23	21	41	35	15	13	27	27	33	37	37	28	22	34	39	54	43	52	45	33
Jak1 het KO	21	23	19	29	29	27	41	20	47	30									10	28	35	21	35	31	63	36
Jak1 hom KO	18	19	10	19	20	48	28	28	61	29	28	28							12	15	17	19	40	15	34	60	26
