# Supplementary material for: JAK1/2 inhibitor ruxolitinib reduces aggregates in cardiac proteinopathy
Source: EMBO Mol Med. 2026 Mar 31;18(5):1836–65. doi: 10.1038/s44321-026-00411-x (PMC13179346; doi:10.1038/s44321-026-00411-x)
Supplement: Supplementary file 17 — Source data Fig. 10 [file 44321_2026_411_MOESM17_ESM.zip › Figure 10/10D/Quantification of LVIDs.xlsx]

## Sheet: Sheet1
	NTG																		R120G
Jak1 wt	2.15	2.39	2.67	2.7	2.57	2.48	2.74	2.99	3.04	2.54	2.44	3.22	2.99	2.13	1.99	2.71	2.69	2.93	3.06	3.06	2.74	2.48	2.96	3.14	3.59	3.26	3.53	3.33	2.94
Jak1 het KO	2.44	2.53	2.34	2.77	2.78	2.69	3.19	2.38	3.39	2.8									1.85	2.76	3.01	2.45	3	2.85	3.83	3.02
Jak1 hom KO	2.31	2.36	1.83	2.36	2.4	3.41	2.73	2.75	3.78	2.78	2.72	2.76							1.93	2.13	2.23	2.33	3.18	2.14	2.97	3.76	2.67
