# Supplementary material for: JAK1/2 inhibitor ruxolitinib reduces aggregates in cardiac proteinopathy
Source: EMBO Mol Med. 2026 Mar 31;18(5):1836–65. doi: 10.1038/s44321-026-00411-x (PMC13179346; doi:10.1038/s44321-026-00411-x)
Supplement: Supplementary file 17 — Source data Fig. 10 [file 44321_2026_411_MOESM17_ESM.zip › Figure 10/10E/Quantification of HW.xlsx]

## Sheet: Sheet1
	NTG																		R120G
Jak1 wt	159	235	151	142	134	139	137	145	155	117	118	134	159	142	132	144	140	120	191	187	231	183	235	198	222	247	256
Jak1 het KO	135	121	99	152	142	134	163	118	111	146									209	251	209	224	243	198	268	193
Jak1 hom KO	140	112	104	122	112	138	126	139	196	128	133	141							183	187	200	210	248	201	263	150
