# Supplementary material for: JAK1/2 inhibitor ruxolitinib reduces aggregates in cardiac proteinopathy
Source: EMBO Mol Med. 2026 Mar 31;18(5):1836–65. doi: 10.1038/s44321-026-00411-x (PMC13179346; doi:10.1038/s44321-026-00411-x)
Supplement: Supplementary file 17 — Source data Fig. 10 [file 44321_2026_411_MOESM17_ESM.zip › Figure 10/10F/WB Quantification of P-STAT3.xlsx]

## Sheet: Sheet1
Wt	Hom KO
0.73064	0.593919
1.013	0.707514
1.22181	0.660068
0.886484	1.07727
1.14806	0.819396
	0.702202
	0.533391
