# Supplementary material for: JAK1/2 inhibitor ruxolitinib reduces aggregates in cardiac proteinopathy
Source: EMBO Mol Med. 2026 Mar 31;18(5):1836–65. doi: 10.1038/s44321-026-00411-x (PMC13179346; doi:10.1038/s44321-026-00411-x)
Supplement: Supplementary file 17 — Source data Fig. 10 [file 44321_2026_411_MOESM17_ESM.zip › Figure 10/10G/Quantification of Aggregate area by myocyte area.xlsx]

## Sheet: Sheet1
Jak1 wt	Jak1 hom KO
21.9	14.7
17.6	21
26	8.25
37.9	21.1
22	27.6
26.4	23.8
30.5
	27.1
18.9	23.95
28.3	17.4
29.7	23.8
22.1	17.1
22.2
27.3	19.4
25.9	18.1
	21
21.6	18
27.4	13
31.2	17.7
22.5	23.6
29.9	17.6
	20.3
