# Supplementary material for: JAK1/2 inhibitor ruxolitinib reduces aggregates in cardiac proteinopathy
Source: EMBO Mol Med. 2026 Mar 31;18(5):1836–65. doi: 10.1038/s44321-026-00411-x (PMC13179346; doi:10.1038/s44321-026-00411-x)
Supplement: Supplementary file 17 — Source data Fig. 10 [file 44321_2026_411_MOESM17_ESM.zip › Figure 10/10H/WB Quantification of CRYAB.xlsx]

## Sheet: Sheet1
+/+	-/-	+/+	-/-
1.07	0.99	1.02	0.88
0.88	1.03	1.07	0.57
0.9	1.29	0.91	0.64
1.14	1.24		0.46
0.91	0.98	0.74	0.88
1.1	1.01	0.92	0.74
1	0.98	0.95	0.77
0.99		1.39
